# Supplementary material for: Role of calcium supplementation during pregnancy in reducing risk of developing gestational hypertensive disorders: a meta-analysis of studies from developing countries
Source: BMC Public Health. 2011 Apr 13;11(Suppl 3):S18. doi: 10.1186/1471-2458-11-S3-S18 (PMC3231891; doi:10.1186/1471-2458-11-S3-S18)
Supplement: Additional File 1 — Quality assessment of calcium supplementation during pregnancy on maternal and neonatal outcomes [file 1471-2458-11-S3-S18-S1.xlsx]

## Sheet: Sheet1
Additional File 1: Quality assessment of calcium supplementation during pregnancy on maternal and neonatal outcomes
No of studies (ref)	Study Design	Limitations	Consistency	Generalizability to Population of Interest	Generalizability	Calcium	Control	Relative Risk
					to intervention			(95% CI)
					of interest
Maternal outcomes
Maternal deaths due to Hypertensive disorders in pregnancy :
0						0	0	-
Outcome: All cause maternal deaths: Quality of evidence: Low
1	RCT	Estimate based on only one study. Total number of events less than 50 so the estimate can’t be considered for inclusion the LiST	NA	Multi-centered trial (Argentina, Egypt, India, Peru, South Africa and Vietnam)	Yes	1	6	0.17
[44]								(0.02-0.76)a
Outcome: Eclampsia: Quality of evidence: Low
1	RCT	Estimate based on only one study.	NA	Multi-centered trial (Argentina, Egypt, India, Peru, South Africa and Vietnam)	Yes	17	25	0.68
[44]								(0.48-0.97)a
Severe maternal morbidity/mortality*: Quality of evidence moderate
1	RCT	Estimate based on only one study.	NA	Multi-centered trial (Argentina, Egypt, India, Peru, South Africa and Vietnam)	Yes	167	209	0.8
[44]								(0.70-0.91)a
Outcome: Severe pre-eclampsia: Quality of evidence: Moderate
3	RCTs	Pooled estimated didn’t reach the statistical significance based on conventional limit of confidence interval. Two of the pooled studies didn’t have a placebo group but the comparison group was simply observed as controls[45, 46].	No heterogeneity (I2=0)	All studies from developing countries	Yes	38	55	0.7
[44-46]								(0.46-1.05)
Outcome: Pre-eclampsia: Quality of evidence: High
10	RCTs	Two of the pooled studies didn’t have a placebo group and the comparison group was simply observed as control[45, 46].	Significant	All studies from developing countries	Yes	225	333	0.41
[37-46]			Heterogeneity					(0.24-0.69)
			(I2 =73%)
			Five studies showing a clear benefit
Outcome: Gestational hypertension: Quality of evidence: High
6	RCTs	None	Heterogeneity	All studies from developing countries	Yes	693	806	0.55
[37, 39, 40, 42-44]			(I2 =82%)					(0.36-0.85)
			Four studies showing a clear benefit
Neonatal Outcomes
Maternal hypertensive related neonatal death
0						0	0	-
All-cause neonatal mortality: Quality of evidence: Moderate
1	RCT	Estimate based on only one study.	NA	Multi-centered trial (Argentina, Egypt, India, Peru, South Africa and Vietnam)	Yes	37	53	0.7
[44]								(0.56-0.88)a
Outcome: Preterm birth: Quality of evidence: High
5	RCTs	Allocation concealment was unclear in one study [40].	No significant	All studies from developing countries	Yes	452	515	0.88
[37, 38, 40, 43, 44]			Heterogeneity (I2 = 36 %)					(0.78-0.99)
Outcome: Small for gestational age: Quality of evidence: Moderate
2	RCTs	Pooled estimates not statistically significant	No	All studies from developing countries	Yes	40	44	0.9
[43, 44]			Heterogeneity (I2 = 0 %)					(0.59-1.38)
Outcome: Low birth weight (< 25 00 g): Quality of evidence: Moderate
3	RCTs	None	Significant	All studies from developing countries	Yes	562	597	0.81
[37, 38, 44]			Heterogeneity (I2 = 61 %) Random model used					(0.58-1.12)
a: effect size as stated in the original study, NA=not applicable; RCT: randomized controlled trial; * Include any one of the following; admission to intensive or special care unit, eclampsia, severe pre-eclampsia, placental abruption, HELLP (hemolysis, elevated liver enzyme and low platelet count) syndrome, renal failure or maternal death.
